# Supplementary material for: Appropriateness and Outcome of a Statin Deprescription Intervention in Hospitalized Frail Older Adults: A Retrospective Study
Source: Geriatrics (Basel). 2026 Apr 20;11(2):50. doi: 10.3390/geriatrics11020050 (PMC13116703; doi:10.3390/geriatrics11020050)
Supplement: Supplementary file 1 [file geriatrics-11-00050-s001.zip]

Archive with 1 entries (1 files):
- geriatrics-4251543-supplementary.pdf
